# Supplementary material for: Retinoic Acid Grafted to Hyaluronic Acid Activates Retinoid Gene Expression and Removes Cholesterol from Cellular Membranes
Source: Biomolecules. 2022 Jan 25;12(2):200. doi: 10.3390/biom12020200 (PMC8961547; doi:10.3390/biom12020200)
Supplement: Supplementary file 1 [file biomolecules-12-00200-s001.zip]

Archive with 1 entries (1 files):
- biomolecules-1535448-supplementary.pdf
